# Supplementary material for: DLL4+ neutrophils promote Notch1-mediated endothelial PANoptosis to exacerbate acute lung injury in sepsis
Source: J Clin Invest. 2025 Dec 15;135(24):e194310. doi: 10.1172/JCI194310 (PMC12700550; doi:10.1172/JCI194310)
Supplement: Supporting data values [file jci-135-194310-s049.xlsx]

## Sheet: Figure 1
Figure 1C
WT-PBS	WT-2H	WT-4H	WT-6H	WT-12H
0.6	2.37	2.2	5.6	25.8
1.56	2.69	3.33	3.69	23.2
1.65	2.61	2.32	4.86	5.76
0.99	1.38	3.85	3.28	10.3
0.98	2.29	1.73	2.75	13.1
0.75	2.02	1.34	2.78	19.7
Figure 1D
0	0.2	0.5	1	(rmCIRP µg/mL)
0.47	6.79	9.65	9.46
0.51	7.39	8	10.2
0.46	5.07	2.23	10.3
1.92	2.01	3.04	9.59
1.36	1.58	4.63	14.64
1.89	2.94	3.6	11.2
			19.6
Figure 1E
WT-PBS	WT-cirp	KO-PBS	KO-CIRP
1.18	10.6	1.8	1.63
2.02	10.6	1.65	1.97
0.5	7.8	2	2.11
0.58	13.4	0.57	0.98
	4.22	0.74	0.25
	4.99	0.59	1.21
Figure 1H
Blood-Sham	Blood-CLP	Lung-Sham	Lung-CLP
5.21	21.4	12.4	13.6
6.79	13.1	12.5	14
7.15	13.1	9.79	16.7
4.25	22.4	8.97	17
9.09	5.41	10.7	30.7
8.33	23.6	8.24	27.5
4.38	11.7	7.43	14.3
1.22	27.6	1.76	13.4
	25.1		14.1
	9.49		25.8
	9.99		35.7
	32.3		18.8
	23.1		25.8
	27.8		18.9
	31.6		21.2
Figure 1I
Lung-Sham	Lung-CLP
2.3	48.4
3.5	10.9
2.2	13.8
1.6	17.6
2.3	26.8
9.7	26.6
1.35	23.2
3.59	11.8
5.32	13.7
	23.9
	15.1
	13.6
	35.1
	34.7
	21.73
	11.28
	43.29
	20.36
	27.72
	18.24
Figure 1K
pbs	cirp
3.61	16
1.27	10.3
1.13	4.81
1.06	7.94
0.78	7.27
1.25	10.4
	15.89
	20.5
	19.83

## Sheet: Figure 2
Figure 2B
DLL4 negative-CLP	DLL4 positive-CLP
1.31	0.94
1.68	1.47
3.93	4.33
3.81	4.75
5.94	2.5
3.89	4.71
4.27	4.82
3.13	2.57
Figure 2C
sham	DLL4 negative-CLP	DLL4 positive-CLP
1.36288	74.0793	987.027
0.637122	123.179	1099.76
1.36288	96.8201	762.145
0.637122	171.97	1196.79
1.36288	123.179	750.156
0.637122	96.8201	678.239
Figure 2D
Sham	DLL4 negative-CLP	DLL4 positive-CLP
1.0137	1.64384	1.94521
0.986301	1.78082	2.16438
1.04799	1.74261	2.09827
0.952009	1.56886	2.35364
1.02568	1.14589	2.09827
0.932009	0.98687	2.35364
Figure 2F
Sham	DLL4 negative-CLP	DLL4 positive-CLP
0.959241	1.08473	1.70668
1.04071	1.17842	1.3742
1.05415	1.15001	1.57616
0.832795	1.06902	1.75875
1.03284	1.2898	1.37895
0.96716	1.2459	1.43856
Figure 2G
sham	DLL4 negative-CLP	DLL4 positive-CLP
1.17099	1.3086	1.82647
0.829004	1.23329	1.99997
0.879685	1.42609	2.80591
1.12031	1.3586	3.35842
0.986756	1.58547	2.1249
1.01324	1.38955	1.98679
Figure 2H
sham	DLL4 negative-CLP	DLL4 positive-CLP
0.975986	5.06894	7.18124
1.02401	3.65313	6.37672
1.38558	1.9675	5.19754
0.614415	1.78015	5.97579
1.15891	1.78955	8.29876
0.841085	1.98655	7.89547

## Sheet: Figure 3
Figure3A
PBS	DLL4 positive with PBS	DLL4 positive with DAPT	DLL4 negative with PBS	DLL4 negative with DAPT
14.9	69.1	40	34.2	33
16.3	47.6	35	34.5	32.1
15.8	66.3	42.1	33.8	32.1
11.9	45.1	20	33.4	32.9
12.3	57.6	55	34.3	35.4
10.87	66.3	32.1	34.3
13.16	40.18	27.89
28.9	57.26	39.81
28.9	49.89	40.52
29.7	43.2	33
	47.1	32.1
	43.1	32.1
	37.6
	37.8
	37.5
Figure 3B
PBS	DLL4 positive with PBS	DLL4 positive with DAPT	DLL4 negative with PBS	DLL4 negative with DAPT
1.28219	2.36524	0.757736	8.19592	6.13908
0.717806	2.17014	1.24871	9.46954	3.72368
0.975924	2.3682	1.5911	8.23112	3.13612
1.02409	2.24856	0.414188	7.26608	7.96193
1.47042	29.9186	1.12515	13.7884	2.29654
1.06851	12.9351	3.004	12.5828	2.03405
0.878093	15.101	0.724206	9.76511	12.8293
0.557586	13.8592	0.675098	11.4648	8.65565
0.240091	7.1592	0.521364	10.9321	4.14095
0.650398	14.4858	2.21819	8.73944	6.27998
0.187429	8.79846	0.406705	13.8293	10.9338
2.17788	37.8792	1.21736	10.3421	15.1564
0.56754	34.4959	1.28275
1.05785	26.8275	1.6523
2.14431	21.2747	1.33671
0.98531	21.242	0.698784
1.18126	17.0894	5.14498
0.833422	21.4058	4.37963
0.720902	26.6551	4.13721
1.18434	24.1314	4.16752
1.09476	25.1617	3.80795
1.2479	18.8488	3.55507
0.375508	39.4196	11.7182
1.37625	36.5863	9.33646
		7.88275
Figure 3C
PBS	DLL4 positive with PBS	DLL4 positive with DAPT	DLL4 negative with PBS	DLL4 negative with DAPT
0.795267	3.32357	2.79493	0.835202	0.36693
0.595686	3.39854	2.37171	1.32582	1.12358
1.03279	3.78694	2.59582	1.04174	0.613482
1.57626	3.38285	3.0853	1.72471	0.887873
1.28219	2.01871	0.757736	1.12258	0.865422
0.717806	2.1381	1.24871
0.975924	2.40285	1.5911
1.02409	3.54852	0.414188
0.915923	5.50251	0.771908
1.08418	6.98693	0.649751
	7.8655	1.08322
Figure 3D
PBS	DLL4 positive with PBS	DLL4 positive with DAPT	DLL4 negative with PBS	DLL4 negative with DAPT
1.35682	2.4627	0.165276	0.83578	0.362771
0.643179	1.42658	0.358169	0.548641	0.865421
1.35346	1.59838	0.587954	1.02264	0.994003
0.646538	1.27489	0.654123	1.10416	0.71215
1.11259	1.74185	0.465879
0.887412	1.13259	0.784195
1.00002	1.47665	1.02264
1	1.7813	1.10416
Figure 3E
PBS	DLL4 positive with PBS	DLL4 positive with DAPT	DLL4 negative with PBS	DLL4 negative with DAPT
0.894999	1.82957	0.730402	1.29247	1.07298
1.105	1.12334	0.768274	1.08763	0.965006
0.995252	1.63366	0.830548	1.12578	0.894587
1.10475	2.38335	0.768029	1.25469	0.978545
0.879542	1.98795	0.798419
1.12046	2.13285	0.947846
1.02708	1.73833	1.17587
0.972902	1.8009	1.06152
Figure 3F
PBS	DLL4 positive with PBS	DLL4 positive with DAPT	DLL4 negative with PBS	DLL4 negative with DAPT
1.1842	1.44333	0.591242	1.38452	0.784518
0.8158	1.42213	0.659955	1.25215	0.961472
1.20222	1.49748	0.622795	1.22575	0.784186
0.797778	1.5855	0.657588	1.34785	0.984521
1.1079	1.32588	0.718547	1.12158	1.01257
0.892104	1.68795	0.695846	1.08742	1.12155
	2.01258	1.07846

## Sheet: Figure 4
Figure 4E
PBS	DLL4 positive with Scramble	DLL4 positive with NDI	DLL4 negative with Scramble	DLL4 negative with NDI	Notch 1 negative control	Notch 1 ko
0.836939	4.9865	1.56131	4.90451	1.02716	5.12404	2.9336
1.16696	7.12569	1.42111	4.89925	3.60562	8.55995	1.20821
0.920729	5.15192	1.21242	3.95804	3.15551	7.61038	2.27495
1.07989	5.4669	1.28306	2.99301	1.88939		0.578445
1.57133	4.6552	1.41342	3.16139	1.85048	6.69062	1.87416
0.953516	6.77733	1.3501	4.47704	3.12992	5.19928	1.34873
0.475155	6.13568	1.41528	4.33367	1.95209	22.4947	7.61851
0.574417	4.19923	1.66898	5.23014	2.34284	14.6954	7.71618
0.818513	7.39588	3.8174	5.64126	4.22729	24.5362
0.460278	5.1586	1.67701	7.00194	9.38228
1.44891	9.14404	1.56035	11.3894	4.40403
1.09082	8.85568	2.84872	9.34354	4.15055
1.07009	30.1764	9.16305	8.33433	12.0095
0.927637	22.0785	6.32137		11.4783
	21.8055
Figure 4F
PBS	DLL4 positive with Scramble	DLL4 positive with NDI	DLL4 negative with Scramble	DLL4 negative with NDI	Notch 1 negative control	Notch 1 ko
1	5.48693	3.38393	0.736949	1.4609	2.60438	0.772045
1	3.62475	1.38393	1.03676	1.71596	1.74095	1.44755
1.2683	2.22057	0.940587	1.69079	1.33771	2.54095	1.24755
0.731696	1.50689	0.874432	1.48559	0.995778	3.01259	1.04897
1.05823	2.22069	0.403128	1.0336	0.639433
0.941774	1.41899	0.66484
1	2.22682	0.990081
1.20031	1.88618	0.770809
1	1.99869	1.06285
0.965917	3.78039	1.03742
1.03408	3.18039	1.78367
		1.37585
		1.23954
		1.13954
Figure 4G
PBS	DLL4 positive with Scramble	DLL4 positive with NDI	DLL4 negative with Scramble	DLL4 negative with NDI	Notch 1 negative control	Notch 1 ko
1.02549	2.89547	1.2879	1.17468	0.691955	1.4191	1.12049
0.974511	3.25679	0.98679	1.45862	1.12565	1.57459	1.21451
1.12588	4.25688	1.12588	1.34702	1.00134	2.01255	1.12542
0.741206	3.25488	1.62358	1.28955	1.01259	2.34026	1.02158
1.35682	2.58796	1.97847	1.56475	0.985426
0.643179	3.12588	2.10259	1.68542	1.02129
1.35346	2.4627	0.165276
0.646538	1.42658	0.358169
1.00001	1.59838	0.162175
	1.27489	0.328048
	1.68685	1.18399
Figure 4H
PBS	DLL4 positive with Scramble	DLL4 positive with NDI	DLL4 negative with Scramble	DLL4 negative with NDI	Notch 1 negative control	Notch 1 ko
1.25895	2.98458	0.897548	1.34119	0.934263	2.26363	1.02857
0.741053	2.18795	0.985467	1.42155	1.21015	2.32155	1.09875
0.887187	2.58976	1.10848	1.39987	1.28956	1.95134	1.02234
1.11281	2.98646	1.08785	1.54871	1.07875	2.1183	1.25841
0.894999	2.48794	0.165276	1.28602	1.0374
1.105	2.0488	0.358169	1.47152	1.09032
0.995252	3.42249	0.730402
1.10475	1.49605	0.768274
0.999997	3.33192	0.830548
	1.76892	1.03935
	1.93325	1.03759
Figure 4I
PBS	DLL4 positive with Scramble	DLL4 positive with NDI	DLL4 negative with Scramble	DLL4 negative with NDI	Notch 1 negative control	Notch 1 ko
1.02587	2.87955	1.11457	1.99757	0.481802	1.71709	0.657904
0.974522	3.87556	1.39766	1.86547	0.865475	2.19712	0.981738
0.856413	2.98674	1.24588	1.25488	0.679938	3.75954	1.12357
1.14359	2.99865	1.29875	1.87777	0.948368	2.84522	1.05756
1.1842	2.32588	0.591242
0.8158	2.79137	0.659955
0.8153	5.74019	0.942928
1.1847	2.58348	1.57667
	3.89445	2.35237

## Sheet: Figure 5
Figure 5A
Sham	DLL4 positive with PBS-CLP	DLL4 positive with NDI-CLP	DLL4 negative with PBS-CLP	DLL4 negative with NDI-CLP
2.08032	5.40427	2.34537	4.58857	3.37351
0.466691	5.49315	0.606783	4.21607	2.77643
0.326732	5.10653	1.61274	5.18794	2.9508
0.734987	4.9668	2.24384	3.30223	2.38292
1.39128	5.54546	2.34755	6.03816	4.10865
0.465117	6.54314	0.69064	4.89925	2.42248
0.649066	4.26461	2.48903	5.22267	3.15551
0.050731	5.7285	2.95099	5.98602	3.77878
1.46363	4.0918	0.65374	4.47087	3.70095
2.37145	7.6595	1.29582
1.24208	9.21245	1.10147
0.741101	6.93387	2.54347
0.954139	7.16848	1.90374
1.06274	8.20057
Figure 5B
Sham	DLL4 positive with PBS-CLP	DLL4 positive with NDI-CLP	DLL4 negative with PBS-CLP	DLL4 negative with NDI-CLP
1	1.47043	0.845997	1.39079	1.33771
0.958894	1.86985	0.845997	1.48559	0.995778
1.01441	1.69875	0.982317	1.38405	1.33241
0.876021	1.37432	0.818863	0.9198	0.95834
1.2613	2.14304	0.866616	0.963569	0.966805
0.73871	2.07761	0.649203
0.912679	2.01182	0.97985
1.08733	1.98315	0.881401
Figure 5D
Sham	DLL4 positive with PBS-CLP	DLL4 positive with NDI-CLP	DLL4 negative with PBS-CLP	DLL4 negative with NDI-CLP
1	3.47043	2.146	1.28474	1.59899
0.978451	3.58749	1.89413	1.11101	0.748938
1.02155	3.18945	1.97845	1.36971	0.628872
1.17371	1.65429	1.09536	1.4712	1.13942
0.826293	1.79588	1.28711		1.05
0.999986	1.99217	1.8342
Figure 5E
Sham	DLL4 positive with PBS-CLP	DLL4 positive with NDI-CLP	DLL4 negative with PBS-CLP	DLL4 negative with NDI-CLP
1	1.77043	0.945997	1.28763	1.22417
0.895421	1.48952	0.895412	1.36212	1.15077
1.10458	1.69755	1.04879	1.59193	0.802735
1	1.88716	0.895215	1.31032	0.996499
0.798567	1.58741	1.08975	1.16755	0.879819
1.20143	1.33259	1.11259	1.36213	1.28051
1.00005	2.34317	0.978491
0.99999	1.46726	0.923483
1.00002	2.59686	1.19243
Figure 5F
Sham	DLL4 positive with PBS-CLP	DLL4 positive with NDI-CLP	DLL4 negative with PBS-CLP	DLL4 negative with NDI-CLP
1	2.97043	1.846	1.86459	1.55628
1.1258	2.75489	1.57899	1.32384	0.221352
0.874203	2.05894	1.94513	1.52545	0.554149
1	1.98562	1.68542	1.20414	0.75816
1.28561	2.89741	1.85621	1.85791	0.521394
0.714388	1.98645	1.65125	1.78415	0.985471
1	2.43708	0.959424

## Sheet: Figure 6
Figure 6A
Sham	DLL4 positive with PBS-CLP	DLL4 positive with NDI-CLP	DLL4 negative with PBS-CLP	DLL4 negative with NDI-CLP
10.608	64.532	29.172	55.25	26.52
6.188	95.472	10.94	57.46	77.35
4.862	96.798	28.288	46.41	30.94
6.188	115.804	3.978	41.99	22.1
11.05		26.078	50.83	12.818
24.31	66.3	2.21	56.576	10.608
33.15	72.93	41.99	60.996	37.57
8.84	103.87	15.47	75.14	15.028
22.1	79.56	55.25	65.416
2.652	87.074	44.642
10.166	91.052	25.194
7.956	81.77	38.454
11.492	101.218	50.83
22.984	132.6	38.896
Figure 6B
Sham	DLL4 positive with PBS-CLP	DLL4 positive with NDI-CLP	DLL4 negative with PBS-CLP	DLL4 negative with NDI-CLP
30.498	162.214	63.648	94.588	66.3
24.31	151.606	54.808	117.572	67.184
34.034	118.898	59.67	96.356	102.102
58.344	98.124	72.046	99.892	72.046
15.028	110.942	53.04	64.974	55.25
7.072	86.632	50.83	67.184	53.482
11.492	76.466	58.786	77.792	43.758
9.282	112.71	52.156	87.074	50.83
10.608	141.882	37.57	69.836
19.448	70.278	64.974
30.498	167.518	46.852
38.896	91.936	66.3
10.608	123.318	50.83
25.636	132.158	46.41
26.078	82.212	34.918
38.012	94.588	42.432
32.708		51.272
Figure 6C
Sham	DLL4 positive with PBS-CLP	DLL4 positive with NDI-CLP	DLL4 negative with PBS-CLP	DLL4 negative with NDI-CLP
35.9493	344.171	147.333	114.331	149.691
34.1813	209.213	112.563	281.701	73.0773
34.7707	432.571	68.952	241.627	124.349
41.8427	352.421	111.973	256.949	178.568
49.796	251.92	140.948	90.7573	24.752
42.2	324.94	125.756	86.632	44.7893
10.972	367.14	107.496	45.3787	34.7707
14.348	189.056	149.824	55.3973	33.0027
15.192	174.708	137.164	71.3093	50.0933
3.376	53.4533	20.8187
36.5733	93.4027	17.4427
12.9413	147.923	47.264
40.664	228.072	66.5947
30.056	97.8293	58.344
50.0933	160.299	58.9333
47.736	143.208	52.4507
38.896		35.9493
Figure 6D
Sham	DLL4 positive with PBS-CLP	DLL4 positive with NDI-CLP	DLL4 negative with PBS-CLP	DLL4 negative with NDI-CLP
45.532	562.468	304	550.16	365.54
82.456	624.008	390.156	476.312	402.464
107.072	611.7	365.54	488.62	353.232
57.84	636.316	365.54	353.232	402.464
39	790	249	370.197	257.807
89	689	379	428.64	329.736
79	539	119	419.648	320.745
89	609	199	473.596	275.789
69	689	279	433.135
44.5981	501.725	499.416
33.0545	563.508	460.168
26.1283	608.464	259.309
33.0268	505.065	316.25
28.5312	900.678	244.32
19.54	559.012	320.745
42.018		284.78
19.54		262.302
Figure 6E
Sham	DLL4 positive with PBS-CLP	DLL4 positive with NDI-CLP	DLL4 negative with PBS-CLP	DLL4 negative with NDI-CLP
15.625	3334.38	1250	3200.57	3173.99
6.25	2912.5	1193.75	3572.56	2793.14
15.625	3471.88	931.25	3241.31	3035.82
62.5	3328.12	268.75	3287.36	2982.68
25	3715.62	353.125	3878.25	2212.62
29.6904	6623.8	4161.06	3418.06	1869.19
47.1814	6816.2	4199.55	4015.63	2562.92
36.6868	4801.91	3471.92	3400.89	3373.41
13.8166	5195.16	3113.77	3297.86	3225.74
254.727	4973.74	3012.8
311.412	4679.68	2794.91
1023.51	4853.6	1174.08
31.8377	4774.61	3648.16
279.107	6028.13	1745.55
255.067	6247.92	3187.96
622.537	5492.38	1979.09
21.5348		2999.07
Figure 6F
Sham	DLL4 positive with PBS-CLP	DLL4 positive with NDI-CLP	DLL4 negative with PBS-CLP	DLL4 negative with NDI-CLP
2.20526	7.08955	4.25469	13.468	8.67796
0.172522	12.2154	2.29109	9.34905	9.15703
0.455871	23.5541	5.67377	11.8538	5.57352
1.16679	23.4871	4.56826	12.3689	9.37143
1.55761	14.1907	3.14342	8.56117	6.52364
0.787659	23.8812	2.40752	11.2919	4.34166
0.71794	20.3423	0.596791	15.2044	3.26728
0.937828	15.0611	4.12523	8.89628	5.10862
0.094683	18.2514	0.865247	8.13579	7.73055
0.052551	28.9553	4.06448
0.174313	17.8211	0.476558
0.153934	21.0651	9.1932
0.619083	27.1651	5.22737
1.16113		8.42371
0.931897
1.25382
Figure 6G
Sham	DLL4 positive with PBS-CLP	DLL4 positive with NDI-CLP	DLL4 negative with PBS-CLP	DLL4 negative with NDI-CLP
1.09355	29.246	1.4984	7.33549	2.36938
0.2373	30.973	1.1005	6.09892	4.97874
2.16897	8.46457	1.34907	7.59542	4.80618
0.500117	37.186	4.05603	7.15799	5.56061
1.52383	33.8949	2.97038	6.82524	5.53115
0.104687	22.2317	2.03169	5.11705	4.24372
0.240057	5.73037	0.083805	8.8026	1.21366
0.165963	10.9591	1.66254	6.26731	2.2297
2.54315	5.16087	5.86065	7.95488	4.65518
1.05573	6.60377	2.13153
	12.0791	6.13224
	10.623
Figure 6H
Sham	DLL4 positive with PBS-CLP	DLL4 positive with NDI-CLP	DLL4 negative with PBS-CLP	DLL4 negative with NDI-CLP
1.26516	20.5391	5.90276	11.9087	5.18729
0.628421	24.6329	0.666124	9.97983	6.09355
0.177884	23.918	4.86165	10.3364	6.9598
2.38123	22.2841	4.72657	8.86866	7.17983
0.547298	15.6622	4.68642	8.71514	9.41673
1.14312	9.28007	3.90607	13.5466	3.54222
1.18315	11.7626	2.6276	10.2462	4.90522
0.615553	13.3984	0.301315	11.2268	5.1155
0.491061	22.5262	7.63476	8.84638	3.47978
1.78013	17.973	2.92652	6.44059	3.36386
0.930173	17.4382	2.99883
0.878731	13.4298	5.49323
0.816573	26.0783	8.85631
0.823981	13.5774	7.75149
1.48038		5.82855
		6.91709
Figure 6J
Sham	DLL4 positive with PBS-CLP	DLL4 positive with NDI-CLP	DLL4 negative with PBS-CLP	DLL4 negative with NDI-CLP
0.13	0.82	0.52	0.75	0.58
0.11	0.79	0.49	0.68	0.44
0.15	0.81	0.54	0.63	0.52
0.12	0.83	0.51	0.65	0.48
0.15	0.76	0.53	0.72	0.54
Figure 6K
Sham	DLL4 positive with PBS-CLP	DLL4 positive with NDI-CLP	DLL4 negative with PBS-CLP	DLL4 negative with NDI-CLP
61.3489	74.5167	71.922	72.1794	69.6732
67.4027	76.492	71.5282	72.9091	70.471
70.9002	72.1395	71.1472	72.6977	69.6655
70.0431	73.573	70.6857	71.2853	68.9338
69.1958	74.5758	70.3749	72.4648	68.9855
67.6545	74.6474	72.6514	72.1618	70.575
67.4629	72.9944	72.546	71.8979	70.9924
68.3858	75.2501	71.2677	72.5804	68.7155
70.4133	74.861	69.0684	72.5174	69.153
67.0531	74.5616	72.1189
70.6939	74.0681	71.6599
		71.2762
Figure 6L
Sham	DLL4 positive with PBS-CLP	DLL4 positive with NDI-CLP	DLL4 negative with PBS-CLP	DLL4 negative with NDI-CLP
68.5166	125.607	94.3739	76.5462	62.3234
71.335	106.063	81.6499	73.002	74.8524
72.6387	154.55	102.841	80.808	79.6398
75.1354	113.346	95.8364	88.6126	73.406
64.2385	111.604	67.7799	72.1784	63.9328
55.0296	116.073	56.8397	87.6368	50.0167
28.6955	123.762	66.2061	64.414	66.1099
27.7021	108.798	49.7845	86.892	61.0318
45.1723	121.625	71.2396	73.828	57.5122
Figure 6M
days	Vehicle	NDI Treatment
1	1
1	1
1.5	1
1.5	1
1.5	1
2	1
2	1
2.5	1
3	1
10	0
0.5	1
0.5	1
1	1
1	1
2	1
2	1
2	1
4	1
10	0
10	0
3		1
3		1
6		1
10		0
10		0
10		0
10		0
10		0
10		0
10		0
2		1
4		1
10		0
10		0
10		0
10		0
10		0
10		0
10		0
10		0

## Sheet: Supplemental figure 1
A
SHAM	DLL4- CLP	DLL4+ CLP
1.39695	8.39297	20.2444
0.908859	6.46059	34.5645
0.694194	7.53758	27.1935
0.611935	7.92126	39.2804
1.90883	7.38336	59.9079
0.479235	4.04406	30.9087
B
SHAM	DLL4- CLP	DLL4+ CLP
0.935979	2.05915	4.00982
1.06406	1.32683	3.39507
0.957944	1.64886	5.0392
1.04208	1.5921	4.89865
0.956459	1.54828	5.43166
1.04356	1.33019	4.87152

## Sheet: Supplemental figure 2
PBS	DLL4
0.804737	2.09606
1.06756	2.3119
1.12767	2.03796
1.40423	1.43322
0.689978	1.61776
0.905809	1.67061

## Sheet: Supplemental figure 4
A
0μM	5μM	10μM	20μM
1.00279	3.09286	1.36851	1.8909
0.997693	1.86822	1.62797	0.936805
1	2.45451	3.46026	4.23708
0.999762	1.5169	1.23121	0.486807
0.983977	1.49295	1.21177	0.47912
0.655543	0.823385	1.86052	1.37799
1.24356	0.866599	1.63099	1.35575
1.1009	0.910556	2.33954	1.24764
0.093673	0.205278	0.053808	0.119484
1.9065	2.91789	3.64571	3.77575
B
0μM	5μM	10μM	20μM
1	0.587513	0.809447	0.876123
1.00009	0.768344	0.378634	0.374284
0.999581	3.56673	1.20023	0.668793
1.00001	1.0557	0.627583	1.55527
0.999981	1.09156	0.635752	1.54257
0.740561	0.546778	1.25563	8.72294
1.27189	0.067968	2.46005	6.13232
0.98755	0.777661	1.24837	0.237182
0.176396	0.232136	0.272171	9.55052
1.82364	0.709591	1.89692
C
0μM	5μM	10μM	20μM
1	1.08194	2.42162	0.915706
0.999605	1.06225	1.44656	0.894796
0.999247	0.999926	1.22676	0.556479
1	1.22665	1.65068	0.7465
1	1.11371	1.43927	0.651736
0.54812	7.26487	1.3459	2.81755
0.695476	9.44819	3.2822	3.24879
1.75619	12.4003	4.6522	3.50095
0.106855	0.055475	0.280411	0.045276
1.89314	1.01457	1.25061	0.979152
D
0μM	5μM	10μM	20μM
0.999999	0.821403	0.361015	0.74129
1.00046	0.327514	0.193491	0.278897
1.00028	0.63244	0.266349	0.227421
1.00005	2.49955	1.09694	1.80091
0.999998	2.24795	0.985011	1.5889
0.832075	0.546798	0.690703	0.782295
0.835016	0.877602	0.573714	0.866441
1.33293	0.993026	1.86059	1.47662
0.537093	0.39523	3.48781	0.268488
1.46307	3.35709		3.51292
E
0μM	5μM	10μM	20μM
1	0.490548	0.421651	0.366972
1.00031	0.236116	0.23617	0.086821
0.9997	0.349227	0.165255	0.123903
1.00003	0.414141	0.349583	0.421758
0.999935	0.410639	0.339704	0.405806
0.994787	0.582539	0.306417	0.178846
1.10592	0.364586	0.229966	0.225717
0.899337	0.373766	0.311652	0.244838
0.182516	0.161628	0.114751	0.106907
1.81728

## Sheet: Supplemental figure 5
C
DLL1-PBS	DLL1-CIRP	DLL3-PBS	DLL3-CIRP	DLL4-PBS	DLL4-CIRP
1.31201	0.837956	1.21332	0.283154	1.25433	2.78396
1.70553	0.900157	0.854752	1.67316	1.11116	1.98733
0.840119	1.27617	1.08643	0.009923	0.843168	1.94857
0.564768	1.00124	0.558089	0.010018	1.24149	2.57816
0.577426	0.571081	1.28687	0.0277156	0.550304	2.14479
1.16516	0.64545	1.87097	0.171521	1.98579	5.91152
0.596389	0.342523	0.0626905		0.478907	4.80055
1.23845	0.420803	1.06634		0.535299	3.12153
